# Supplementary material for: Anticancer Activities of Mushrooms: A Neglected Source for Drug Discovery
Source: Pharmaceuticals (Basel). 2022 Jan 31;15(2):176. doi: 10.3390/ph15020176 (PMC8876642; doi:10.3390/ph15020176)
Supplement: Supplementary file 1 [file pharmaceuticals-15-00176-s001.zip]

Archive with 1 entries (1 files):
- pharmaceuticals-1562790-supplementary.pdf
